# Supplementary material for: First Description of Hepacivirus and Pegivirus Infection in Domestic Horses in China: A Study in Guangdong Province, Heilongjiang Province and Hong Kong District
Source: PLoS One. 2016 May 16;11(5):e0155662. doi: 10.1371/journal.pone.0155662 (PMC4868292; doi:10.1371/journal.pone.0155662)
Supplement: S1 Appendix — (XLS) [file pone.0155662.s001.xls]

## Sheet: Sheet1
		The nucleotide similarity values between sequences of different horse hepacivirus and EPgV strains
The nucleotide similarity values between the partial NS5B sequences of different horse hepacivirus strains (The strain name is indicated by the Genbank accession number)
KU746990	1
KU746992	0.8668	1
KU746995	0.8214	0.8214	1
KU746994	0.8246	0.8279	0.961	1
KU746993	0.9285	0.8636	0.8474	0.8506	1
KU746991	0.961	0.8798	0.8246	0.8409	0.935	1
JX948116	0.9188	0.8668	0.8149	0.8246	0.9188	0.9577	1
JQ434002	0.8798	0.9642	0.8214	0.8279	0.8831	0.9025	0.8831	1
JQ434004	0.8766	0.8311	0.8474	0.8506	0.8668	0.8538	0.8344	0.8279	1
KJ472766	0.8668	0.9577	0.8214	0.8214	0.8831	0.8798	0.8603	0.9642	0.8181	1
JQ434005	0.8668	0.9577	0.8214	0.8214	0.8831	0.8798	0.8603	0.9642	0.8181	1	1
KF177391	0.8636	0.9058	0.8084	0.8181	0.8636	0.8636	0.8506	0.909	0.8181	0.9123	0.9123	1
JX948119	0.8644	0.9152	0.8135	0.8203	0.8542	0.8711	0.8644	0.9254	0.8101	0.9118	0.9118	0.8983	1
JQ434008	0.8538	0.9025	0.8181	0.8084	0.8538	0.8636	0.8506	0.8993	0.8019	0.8993	0.8993	0.8928	0.8813	1
JQ434003	0.8538	0.8214	0.8636	0.8668	0.8603	0.8506	0.8344	0.8246	0.8409	0.8246	0.8246	0.8246	0.8101	0.8214	1
JQ434007	0.8506	0.8441	0.8344	0.8474	0.8506	0.8409	0.8344	0.8441	0.9188	0.8344	0.8344	0.8246	0.8305	0.8214	0.8538	1
AB863589	0.8474	0.8376	0.8506	0.8538	0.8441	0.8376	0.8376	0.8376	0.9058	0.8344	0.8344	0.8214	0.8271	0.8116	0.8603	0.961	1
KP325401	0.8441	0.8279	0.8603	0.8733	0.8506	0.8344	0.8246	0.8181	0.8701	0.8116	0.8116	0.8181	0.8203	0.8149	0.9123	0.8863	0.8863	1
JQ434001	0.8409	0.8246	0.8571	0.8701	0.8474	0.8311	0.8214	0.8149	0.8668	0.8084	0.8084	0.8214	0.8169	0.8116	0.9155	0.8831	0.8831	0.9967	1
JF744991	0.8409	0.8246	0.8571	0.8701	0.8474	0.8311	0.8214	0.8149	0.8668	0.8084	0.8084	0.8214	0.8169	0.8116	0.9155	0.8831	0.8831	0.9967	1	1
JQ434006	0.8344	0.8311	0.8668	0.8668	0.8246	0.8246	0.8181	0.8279	0.8506	0.8149	0.8149	0.8181	0.8271	0.8279	0.8928	0.8701	0.8701	0.9155	0.9188	0.9188	1
KT006295	0.8582	0.8927	0.8314	0.8199	0.8544	0.8544	0.8544	0.8965	0.8237	0.9042	0.9042	0.9003	0.8735	0.8735	0.816	0.839	0.8467	0.8237	0.8199	0.8199	0.8084	1
KT006298	0.8544	0.8888	0.8352	0.8237	0.8505	0.8505	0.8505	0.8927	0.8237	0.9003	0.9003	0.8965	0.8773	0.8697	0.816	0.839	0.8467	0.8237	0.8199	0.8199	0.8084	0.9961	1
KT006297	0.8544	0.8888	0.8352	0.8237	0.8505	0.8505	0.8505	0.8927	0.8237	0.9003	0.9003	0.8965	0.8773	0.8697	0.816	0.839	0.8467	0.8237	0.8199	0.8199	0.8084	0.9961	1	1
KT006296	0.8544	0.8888	0.8352	0.8237	0.8505	0.8505	0.8505	0.8927	0.8237	0.9003	0.9003	0.8965	0.8773	0.8697	0.816	0.839	0.8467	0.8237	0.8199	0.8199	0.8084	0.9961	1	1	1
KT006292	0.8505	0.8237	0.862	0.8505	0.8429	0.8429	0.816	0.8237	0.9003	0.8199	0.8199	0.8045	0.8084	0.7969	0.8505	0.9195	0.9233	0.8659	0.862	0.862	0.8812	0.8275	0.8275	0.8275	0.8275	1
KT006318	0.8565	0.8884	0.7888	0.7968	0.8486	0.8685	0.8486	0.9003	0.8007	0.8725	0.8725	0.8884	0.8884	0.8804	0.7928	0.8127	0.8087	0.8087	0.8047	0.8047	0.8087	0.8844	0.8804	0.8804	0.8804	0.7928	1
KT006317	0.8565	0.8884	0.7888	0.7968	0.8486	0.8685	0.8486	0.9003	0.8007	0.8725	0.8725	0.8884	0.8884	0.8804	0.7928	0.8127	0.8087	0.8087	0.8047	0.8047	0.8087	0.8844	0.8804	0.8804	0.8804	0.7928	1	1
KT006316	0.8565	0.8884	0.7888	0.7968	0.8486	0.8685	0.8486	0.9003	0.8007	0.8725	0.8725	0.8884	0.8884	0.8804	0.7928	0.8127	0.8087	0.8087	0.8047	0.8047	0.8087	0.8844	0.8804	0.8804	0.8804	0.7928	1	1	1
KT006314	0.8565	0.8884	0.7888	0.7968	0.8486	0.8685	0.8486	0.9003	0.8007	0.8725	0.8725	0.8884	0.8884	0.8804	0.7928	0.8127	0.8087	0.8087	0.8047	0.8047	0.8087	0.8844	0.8804	0.8804	0.8804	0.7928	1	1	1	1
KT006313	0.8565	0.8884	0.7888	0.7968	0.8486	0.8685	0.8486	0.9003	0.8007	0.8725	0.8725	0.8884	0.8884	0.8804	0.7928	0.8127	0.8087	0.8087	0.8047	0.8047	0.8087	0.8844	0.8804	0.8804	0.8804	0.7928	1	1	1	1	1
KT006312	0.8565	0.8884	0.7888	0.7968	0.8486	0.8685	0.8486	0.9003	0.8007	0.8725	0.8725	0.8884	0.8884	0.8804	0.7928	0.8127	0.8087	0.8087	0.8047	0.8047	0.8087	0.8844	0.8804	0.8804	0.8804	0.7928	1	1	1	1	1	1
KT006311	0.8565	0.8884	0.7888	0.7968	0.8486	0.8685	0.8486	0.9003	0.8007	0.8725	0.8725	0.8884	0.8884	0.8804	0.7928	0.8127	0.8087	0.8087	0.8047	0.8047	0.8087	0.8844	0.8804	0.8804	0.8804	0.7928	1	1	1	1	1	1	1
KT006310	0.8565	0.8884	0.7888	0.7968	0.8486	0.8685	0.8486	0.9003	0.8007	0.8725	0.8725	0.8884	0.8884	0.8804	0.7928	0.8127	0.8087	0.8087	0.8047	0.8047	0.8087	0.8844	0.8804	0.8804	0.8804	0.7928	1	1	1	1	1	1	1	1
KT006307	0.8565	0.8884	0.7888	0.7968	0.8486	0.8685	0.8486	0.9003	0.8007	0.8725	0.8725	0.8884	0.8884	0.8804	0.7928	0.8127	0.8087	0.8087	0.8047	0.8047	0.8087	0.8844	0.8804	0.8804	0.8804	0.7928	1	1	1	1	1	1	1	1	1
KT006306	0.8565	0.8884	0.7888	0.7968	0.8486	0.8685	0.8486	0.9003	0.8007	0.8725	0.8725	0.8884	0.8884	0.8804	0.7928	0.8127	0.8087	0.8087	0.8047	0.8047	0.8087	0.8844	0.8804	0.8804	0.8804	0.7928	1	1	1	1	1	1	1	1	1	1
KT006305	0.8565	0.8884	0.7888	0.7968	0.8486	0.8685	0.8486	0.9003	0.8007	0.8725	0.8725	0.8884	0.8884	0.8804	0.7928	0.8127	0.8087	0.8087	0.8047	0.8047	0.8087	0.8844	0.8804	0.8804	0.8804	0.7928	1	1	1	1	1	1	1	1	1	1	1
KT006304	0.8565	0.8884	0.7888	0.7968	0.8486	0.8685	0.8486	0.9003	0.8007	0.8725	0.8725	0.8884	0.8884	0.8804	0.7928	0.8127	0.8087	0.8087	0.8047	0.8047	0.8087	0.8844	0.8804	0.8804	0.8804	0.7928	1	1	1	1	1	1	1	1	1	1	1	1
KT006303	0.8565	0.8884	0.7888	0.7968	0.8486	0.8685	0.8486	0.9003	0.8007	0.8725	0.8725	0.8884	0.8884	0.8804	0.7928	0.8127	0.8087	0.8087	0.8047	0.8047	0.8087	0.8844	0.8804	0.8804	0.8804	0.7928	1	1	1	1	1	1	1	1	1	1	1	1	1
KT006302	0.8565	0.8884	0.7888	0.7968	0.8486	0.8685	0.8486	0.9003	0.8007	0.8725	0.8725	0.8884	0.8884	0.8804	0.7928	0.8127	0.8087	0.8087	0.8047	0.8047	0.8087	0.8844	0.8804	0.8804	0.8804	0.7928	1	1	1	1	1	1	1	1	1	1	1	1	1	1
KT006300	0.8565	0.8884	0.7888	0.7968	0.8486	0.8685	0.8486	0.9003	0.8007	0.8725	0.8725	0.8884	0.8884	0.8804	0.7928	0.8127	0.8087	0.8087	0.8047	0.8047	0.8087	0.8844	0.8804	0.8804	0.8804	0.7928	1	1	1	1	1	1	1	1	1	1	1	1	1	1	1
KT006309	0.8525	0.8884	0.7888	0.7968	0.8446	0.8645	0.8486	0.8964	0.8007	0.8685	0.8685	0.8844	0.8884	0.8764	0.7928	0.8127	0.8087	0.8087	0.8047	0.8047	0.8087	0.8804	0.8764	0.8764	0.8764	0.7928	0.996	0.996	0.996	0.996	0.996	0.996	0.996	0.996	0.996	0.996	0.996	0.996	0.996	0.996	0.996	1
KT006308	0.8525	0.8884	0.7888	0.7968	0.8446	0.8645	0.8486	0.8964	0.8007	0.8685	0.8685	0.8844	0.8884	0.8764	0.7928	0.8127	0.8087	0.8087	0.8047	0.8047	0.8087	0.8804	0.8764	0.8764	0.8764	0.7928	0.996	0.996	0.996	0.996	0.996	0.996	0.996	0.996	0.996	0.996	0.996	0.996	0.996	0.996	0.996	1	1
KT006301	0.8525	0.8884	0.7888	0.7968	0.8446	0.8645	0.8486	0.8964	0.8007	0.8685	0.8685	0.8844	0.8884	0.8764	0.7928	0.8127	0.8087	0.8087	0.8047	0.8047	0.8087	0.8804	0.8764	0.8764	0.8764	0.7928	0.996	0.996	0.996	0.996	0.996	0.996	0.996	0.996	0.996	0.996	0.996	0.996	0.996	0.996	0.996	1	1	1
KT006315	0.8486	0.8764	0.7768	0.7848	0.8406	0.8605	0.8406	0.8884	0.7928	0.8685	0.8685	0.8764	0.8924	0.8685	0.7808	0.8007	0.8047	0.8007	0.7968	0.7968	0.8007	0.8725	0.8685	0.8685	0.8685	0.7928	0.988	0.988	0.988	0.988	0.988	0.988	0.988	0.988	0.988	0.988	0.988	0.988	0.988	0.988	0.988	0.984	0.984	0.984	1
KT006299	0.8352	0.7969	0.8275	0.816	0.8275	0.8352	0.8237	0.8007	0.8773	0.8122	0.8122	0.7969	0.8122	0.7854	0.8007	0.885	0.8812	0.8237	0.8237	0.8237	0.839	0.8084	0.8084	0.8084	0.8084	0.908	0.7768	0.7768	0.7768	0.7768	0.7768	0.7768	0.7768	0.7768	0.7768	0.7768	0.7768	0.7768	0.7768	0.7768	0.7768	0.7768	0.7768	0.7768	0.7808	1
KT006294	0.8314	0.8084	0.839	0.8275	0.839	0.816	0.8275	0.8045	0.9042	0.7969	0.7969	0.8084	0.7777	0.7892	0.8237	0.9118	0.9233	0.8582	0.8544	0.8544	0.839	0.8237	0.8237	0.8237	0.8237	0.9157	0.7808	0.7808	0.7808	0.7808	0.7808	0.7808	0.7808	0.7808	0.7808	0.7808	0.7808	0.7808	0.7808	0.7808	0.7808	0.7808	0.7808	0.7808	0.7729	0.8888	1
KT006293	0.8237	0.8237	0.7931	0.7892	0.8084	0.8199	0.8007	0.8122	0.8927	0.8275	0.8275	0.8045	0.8007	0.8045	0.8122	0.9003	0.9003	0.8237	0.8199	0.8199	0.8352	0.8007	0.8007	0.8007	0.8007	0.9157	0.7928	0.7928	0.7928	0.7928	0.7928	0.7928	0.7928	0.7928	0.7928	0.7928	0.7928	0.7928	0.7928	0.7928	0.7928	0.7928	0.7928	0.7928	0.7928	0.9042	0.885	1
JQ433624	0.7421	0.6953	0.6562	0.664	0.7187	0.7265	0.7187	0.7031	0.7109	0.6875	0.6875	0.7031	0.7031	0.6875	0.6718	0.6875	0.6953	0.6328	0.6328	0.6328	0.6406	0.6796	0.6796	0.6796	0.6796	0.7187	0.6796	0.6796	0.6796	0.6796	0.6796	0.6796	0.6796	0.6796	0.6796	0.6796	0.6796	0.6796	0.6796	0.6796	0.6796	0.6796	0.6796	0.6796	0.6796	0.7109	0.7109	0.7031	1
	KU746990	KU746992	KU746995	KU746994	KU746993	KU746991	JX948116	JQ434002	JQ434004	KJ472766	JQ434005	KF177391	JX948119	JQ434008	JQ434003	JQ434007	AB863589	KP325401	JQ434001	JF744991	JQ434006	KT006295	KT006298	KT006297	KT006296	KT006292	KT006318	KT006317	KT006316	KT006314	KT006313	KT006312	KT006311	KT006310	KT006307	KT006306	KT006305	KT006304	KT006303	KT006302	KT006300	KT006309	KT006308	KT006301	KT006315	KT006299	KT006294	KT006293	JQ433624
The nucleotide similarity values between the partial NS3 sequences of different horse hepacivirus strains (The strain name is indicated by the Genbank accession number)
KU747001	1
KU746997	0.8612	1
KU746998	0.8497	0.9306	1
KU747000	0.9479	0.8786	0.867	1
KU746999	0.8612	0.919	0.9132	0.8554	1
KU746996	0.8612	0.9306	0.919	0.867	0.9364	1
LC030427	0.9306	0.867	0.8728	0.9479	0.8554	0.8497	1
LC030425	0.919	0.8612	0.867	0.9479	0.8497	0.8439	0.9768	1
KJ469449	0.8959	0.8728	0.8554	0.8786	0.867	0.8439	0.9017	0.8901	1
JQ434006	0.8959	0.867	0.8612	0.8959	0.867	0.8554	0.9132	0.9017	0.919	1
JF744994	0.8901	0.8901	0.8843	0.8901	0.8786	0.8439	0.9075	0.8959	0.9595	0.9248	1
KP325401	0.8843	0.8959	0.8786	0.8843	0.8843	0.8497	0.9017	0.8901	0.9653	0.9306	0.9942	1
JQ434001	0.8843	0.8959	0.8786	0.8843	0.8843	0.8497	0.9017	0.8901	0.9653	0.9306	0.9942	1	1
JQ181558	0.8786	0.8901	0.8843	0.8786	0.8786	0.8439	0.8959	0.8843	0.9595	0.9248	0.9884	0.9942	0.9942	1
LC030433	0.867	0.9075	0.9017	0.8439	0.9075	0.9017	0.8554	0.8497	0.8554	0.8554	0.867	0.8728	0.8728	0.8786	1
LC030434	0.867	0.9364	0.9421	0.8612	0.9595	0.9537	0.8612	0.8554	0.8612	0.8728	0.8728	0.8786	0.8786	0.8728	0.9248	1
LC030424	0.867	0.8843	0.9075	0.8728	0.9132	0.9075	0.8786	0.8728	0.8843	0.8901	0.8728	0.8786	0.8786	0.8728	0.867	0.9075	1
KJ469461	0.867	0.8901	0.9017	0.8843	0.8959	0.8786	0.8901	0.8843	0.8843	0.9075	0.8843	0.8901	0.8901	0.8959	0.8612	0.8786	0.9306	1
KF177391	0.867	0.8901	0.8959	0.8843	0.9132	0.8901	0.8786	0.867	0.8786	0.8612	0.8843	0.8786	0.8786	0.8728	0.8554	0.8901	0.9075	0.9132	1
KC411812	0.867	0.9306	0.9075	0.8843	0.9479	0.9132	0.8959	0.8901	0.8843	0.8901	0.9017	0.9075	0.9075	0.9017	0.8959	0.9248	0.919	0.9248	0.9364	1
KC411810	0.8612	0.9075	0.919	0.8612	0.9248	0.8959	0.8728	0.8612	0.8786	0.8901	0.8901	0.8959	0.8959	0.8901	0.8728	0.9132	0.919	0.9132	0.9075	0.9306	1
LC035098	0.9457	0.8837	0.8759	0.9534	0.8527	0.8682	0.9767	0.9612	0.9069	0.9147	0.9069	0.8992	0.8992	0.8914	0.8449	0.8837	0.8992	0.8837	0.8682	0.8837	0.8837	1
LC030430	0.8554	0.8959	0.9075	0.8612	0.9017	0.9075	0.8612	0.8497	0.8843	0.867	0.8728	0.8786	0.8786	0.8728	0.867	0.9075	0.9768	0.9075	0.8959	0.8959	0.9075	0.9069	1
LC030422	0.8554	0.9537	0.9364	0.8612	0.9421	0.9364	0.8612	0.8554	0.8786	0.8901	0.8901	0.8959	0.8959	0.8901	0.919	0.971	0.9017	0.8959	0.8843	0.919	0.919	0.8914	0.9132	1
KJ469443	0.8497	0.8843	0.8901	0.8612	0.8786	0.8612	0.8786	0.8728	0.8439	0.8959	0.8728	0.8786	0.8786	0.8728	0.8612	0.8786	0.8786	0.8901	0.8728	0.9075	0.9132	0.8914	0.8554	0.8959	1
JX948121	0.8497	0.9248	0.919	0.8554	0.9017	0.9306	0.8612	0.8497	0.8381	0.8843	0.8612	0.867	0.867	0.8612	0.8959	0.9306	0.8728	0.8786	0.8554	0.9017	0.9132	0.8759	0.8728	0.9479	0.9017	1
AB863589	0.8439	0.867	0.8786	0.8728	0.8554	0.8612	0.8612	0.8612	0.8092	0.8439	0.8381	0.8323	0.8323	0.8265	0.8265	0.8728	0.8497	0.8612	0.867	0.8497	0.8786	0.8759	0.8612	0.8843	0.8612	0.8786	1
KJ469457	0.8439	0.8959	0.9075	0.8728	0.8786	0.8959	0.8786	0.8728	0.867	0.867	0.8786	0.8728	0.8728	0.867	0.8554	0.8843	0.919	0.9075	0.9017	0.8959	0.8901	0.8837	0.9075	0.8901	0.8728	0.8728	0.8959	1
KC411813	0.8439	0.9132	0.9132	0.867	0.9075	0.8959	0.8843	0.8786	0.8786	0.8843	0.9017	0.9075	0.9075	0.9017	0.8843	0.9248	0.919	0.9075	0.9017	0.919	0.9248	0.8914	0.9132	0.9248	0.9075	0.8901	0.8843	0.919	1
KJ469462	0.8381	0.8901	0.9017	0.867	0.8612	0.8786	0.8728	0.867	0.8612	0.8612	0.8728	0.867	0.867	0.8612	0.8497	0.8786	0.9017	0.9017	0.8843	0.8786	0.8843	0.8759	0.8901	0.8843	0.867	0.867	0.8901	0.9826	0.9132	1
KJ469451	0.8381	0.8901	0.8901	0.867	0.8843	0.8901	0.8728	0.867	0.8728	0.8728	0.8728	0.8786	0.8786	0.8728	0.8497	0.8786	0.9248	0.9248	0.8959	0.9017	0.8959	0.8759	0.9132	0.8843	0.8786	0.867	0.8959	0.9768	0.9248	0.971	1
JQ434005	0.8381	0.8959	0.9421	0.8554	0.8786	0.8843	0.8786	0.867	0.8554	0.8439	0.8728	0.867	0.867	0.8612	0.8439	0.8959	0.8728	0.867	0.8728	0.8843	0.9132	0.8837	0.8843	0.9017	0.867	0.9075	0.8728	0.8786	0.8901	0.8728	0.8728	1
LC030429	0.8265	0.867	0.8959	0.8381	0.867	0.8786	0.8323	0.8265	0.8439	0.8554	0.8439	0.8497	0.8497	0.8439	0.8554	0.8959	0.9075	0.867	0.8728	0.8786	0.8843	0.8604	0.9075	0.8901	0.8554	0.8612	0.8554	0.9017	0.9075	0.8843	0.8959	0.8612	1
KJ469452	0.8323	0.8612	0.8786	0.8497	0.8554	0.8728	0.8554	0.8497	0.8497	0.867	0.8497	0.8439	0.8439	0.8381	0.8323	0.8612	0.9248	0.9132	0.8843	0.8612	0.8728	0.8682	0.9132	0.8786	0.8439	0.8497	0.8901	0.9479	0.8728	0.9421	0.9479	0.8497	0.8901	1
KJ472766	0.8323	0.8901	0.8901	0.8554	0.8786	0.867	0.8612	0.8497	0.8497	0.8612	0.867	0.8728	0.8728	0.867	0.8497	0.8843	0.8901	0.8786	0.8959	0.8786	0.8728	0.8604	0.9017	0.9017	0.8497	0.8612	0.8728	0.867	0.9017	0.8497	0.8786	0.8786	0.8901	0.8728	1
JQ434002	0.8265	0.9075	0.9537	0.8497	0.9017	0.8901	0.8612	0.8554	0.8439	0.8612	0.8843	0.8786	0.8786	0.8843	0.867	0.9075	0.8843	0.9017	0.8901	0.9075	0.919	0.8527	0.8728	0.9132	0.8901	0.9075	0.8612	0.8843	0.9132	0.8901	0.8901	0.9306	0.8728	0.867	0.8843	1
LC035094	0.8992	0.8682	0.8759	0.9224	0.8527	0.8682	0.9457	0.9612	0.8604	0.8682	0.8759	0.8682	0.8682	0.8604	0.8449	0.8837	0.8527	0.8372	0.8372	0.8527	0.8682	0.9379	0.8604	0.8759	0.8604	0.8604	0.8914	0.8527	0.8837	0.8449	0.8449	0.8837	0.8372	0.8372	0.8449	0.8527	1
LC035095	0.875	0.875	0.875	0.8828	0.8906	0.8593	0.875	0.8593	0.8593	0.875	0.8906	0.8828	0.8828	0.875	0.8359	0.8906	0.875	0.8906	0.9062	0.8984	0.9062	0.8828	0.8671	0.8828	0.875	0.8671	0.8828	0.8515	0.8671	0.8593	0.8593	0.8593	0.8437	0.8593	0.8515	0.875	0.8671	1
KR349947	0.875	0.8984	0.875	0.8671	0.8906	0.8593	0.8906	0.875	0.9765	0.9296	0.9921	1	1	0.9921	0.8671	0.8906	0.9062	0.9062	0.875	0.9062	0.914	0.8984	0.914	0.9062	0.8906	0.875	0.8359	0.8828	0.9218	0.875	0.8906	0.8671	0.8593	0.8593	0.8515	0.8671	0.8671	0.8828	1
LC035096	0.8682	0.8837	0.8759	0.8759	0.8759	0.8604	0.8992	0.8837	0.9689	0.9379	0.9844	0.9922	0.9922	0.9844	0.8527	0.8914	0.9069	0.8914	0.8604	0.8914	0.8992	0.9069	0.9147	0.9069	0.8914	0.8759	0.8372	0.8837	0.9224	0.8759	0.8914	0.8682	0.8604	0.8604	0.8527	0.8682	0.8759	0.875	0.9921	1
KR349943	0.8671	0.8906	0.8671	0.8593	0.8828	0.8515	0.8828	0.8671	0.9687	0.9218	0.9843	0.9921	0.9921	0.9843	0.8593	0.8828	0.8984	0.8984	0.8671	0.8984	0.9062	0.8906	0.9062	0.8984	0.8828	0.8671	0.8281	0.875	0.914	0.8671	0.8828	0.8593	0.8515	0.8515	0.8437	0.8593	0.8593	0.875	0.9921	0.9843	1
LC035100	0.8593	0.9062	0.9062	0.8828	0.8906	0.8906	0.9062	0.8906	0.8828	0.9062	0.8984	0.9062	0.9062	0.8984	0.8906	0.9218	0.9296	0.914	0.875	0.9062	0.914	0.9062	0.9453	0.9296	0.8984	0.8906	0.8828	0.8906	0.9687	0.8984	0.914	0.8906	0.9062	0.8984	0.914	0.8984	0.8984	0.8828	0.9062	0.914	0.8984	1
LC035090	0.8593	0.8984	0.9375	0.8828	0.9218	0.9062	0.9062	0.8906	0.875	0.8984	0.9062	0.8984	0.8984	0.8906	0.8593	0.9375	0.914	0.8906	0.9062	0.9218	0.9296	0.8984	0.9062	0.9218	0.8984	0.8906	0.8984	0.9062	0.9296	0.8984	0.8984	0.9218	0.8906	0.8828	0.875	0.9453	0.8984	0.8906	0.8984	0.9062	0.8906	0.914	1
LC035093	0.8515	0.8437	0.8828	0.8593	0.8437	0.8437	0.8671	0.8671	0.8281	0.8671	0.8437	0.8359	0.8359	0.8281	0.8125	0.875	0.875	0.8437	0.875	0.8593	0.8906	0.875	0.8671	0.8671	0.8593	0.8828	0.8984	0.875	0.875	0.8671	0.8671	0.875	0.875	0.8515	0.8437	0.8593	0.8593	0.8828	0.8359	0.8437	0.8281	0.8593	0.875	1
KT234318	0.7685	0.75	0.7592	0.7685	0.7314	0.75	0.7592	0.7592	0.7129	0.7314	0.7407	0.7314	0.7314	0.7314	0.7685	0.7592	0.7407	0.7407	0.7407	0.7592	0.7592	0.5462	0.75	0.7592	0.7314	0.7777	0.7222	0.7129	0.75	0.7129	0.7037	0.75	0.7222	0.7129	0.7314	0.75	0.5277	0.5462	0.5185	0.5185	0.5185	0.5462	0.537	0.5648	1
	KU747001	KU746997	KU746998	KU747000	KU746999	KU746996	LC030427	LC030425	KJ469449	JQ434006	JF744994	KP325401	JQ434001	JQ181558	LC030433	LC030434	LC030424	KJ469461	KF177391	KC411812	KC411810	LC035098	LC030430	LC030422	KJ469443	JX948121	AB863589	KJ469457	KC411813	KJ469462	KJ469451	JQ434005	LC030429	KJ469452	KJ472766	JQ434002	LC035094	LC035095	KR349947	LC035096	KR349943	LC035100	LC035090	LC035093	KT23431
The nucleotide similarity values between the partial 5 'UTR sequences of different horse hepacivirus strains (The strain name is indicated by the Genbank accession number)
KU747003	1
KU747004	0.9487	1
KU747007	0.9702	0.9615	1
KU747005	0.9872	0.9529	0.9659	1
KU747006	0.9702	0.9615	1	0.9659	1
KU747002	0.9872	0.9529	0.9702	0.9829	0.9702	1
JX948116	0.9957	0.9529	0.9786	0.9914	0.9786	0.9957	1
KJ472766	0.9829	0.9572	0.9788	0.9787	0.9788	0.9829	0.9914	1
JQ434008	0.9829	0.9572	0.9788	0.9787	0.9788	0.9829	0.9914	1	1
KF17739	0.9702	0.9487	0.9576	0.9702	0.9576	0.9702	0.9786	0.9788	0.9788	1
JX948117	0.9658	0.9358	0.9572	0.9658	0.9572	0.9658	0.97	0.9743	0.9743	0.9743	1
KP325401	0.9656	0.957	0.9914	0.9613	0.9914	0.9656	0.9699	0.9785	0.9785	0.957	0.9484	1
JQ434001	0.9656	0.957	0.9914	0.9613	0.9914	0.9656	0.9699	0.9785	0.9785	0.957	0.9484	1	1
JF744991	0.9656	0.957	0.9914	0.9613	0.9914	0.9656	0.9699	0.9785	0.9785	0.957	0.9484	1	1	1
JQ434002	0.9615	0.97	0.97	0.9572	0.97	0.9615	0.9658	0.9658	0.9658	0.9529	0.9444	0.9656	0.9656	0.9656	1
JX948120	0.9531	0.9529	0.9576	0.9574	0.9576	0.9574	0.9615	0.9703	0.9703	0.9533	0.9487	0.957	0.957	0.957	0.9444	1
JQ434007	0.9617	0.9529	0.9703	0.9574	0.9703	0.9574	0.9658	0.9576	0.9576	0.9406	0.9401	0.9656	0.9656	0.9656	0.9487	0.9364	1
JQ434006	0.9656	0.9442	0.9742	0.9613	0.9742	0.9613	0.9656	0.9613	0.9613	0.9484	0.9399	0.9828	0.9828	0.9828	0.957	0.9399	0.9613	1
JQ434005	0.9572	0.9658	0.9572	0.9444	0.9572	0.9487	0.9529	0.9529	0.9529	0.9487	0.9316	0.9527	0.9527	0.9527	0.97	0.9358	0.9444	0.9442	1
JQ434003	0.9613	0.9656	0.9828	0.957	0.9828	0.9656	0.9656	0.9699	0.9699	0.9527	0.9442	0.9914	0.9914	0.9914	0.9613	0.957	0.9656	0.9785	0.9484	1
JQ434004	0.9531	0.9487	0.9702	0.9489	0.9702	0.9489	0.9572	0.9531	0.9531	0.9361	0.9401	0.9613	0.9613	0.9613	0.9444	0.9446	0.9829	0.957	0.9401	0.9613	1
AB863589	0.9489	0.9487	0.9617	0.9531	0.9617	0.9446	0.9529	0.9489	0.9489	0.9319	0.9273	0.9527	0.9527	0.9527	0.9358	0.9319	0.9914	0.9484	0.9316	0.9527	0.9744	1
KR349930	0.9545	0.9545	0.9886	0.9488	0.9886	0.9545	0.9602	0.9715	0.9715	0.9431	0.9488	1	1	1	0.9659	0.9488	0.9545	0.9772	0.9545	0.9886	0.9545	0.9375	1
KR349929	0.9545	0.9545	0.9886	0.9488	0.9886	0.9545	0.9602	0.9715	0.9715	0.9431	0.9488	1	1	1	0.9659	0.9488	0.9545	0.9772	0.9545	0.9886	0.9545	0.9375	1	1
	KU747003	KU747004	KU747007	KU747005	KU747006	KU747002	JX948116	KJ472766	JQ434008	KF17739	JX948117	KP325401	JQ434001	JF744991	JQ434002	JX948120	JQ434007	JQ434006	JQ434005	JQ434003	JQ434004	AB863589	KR349930	KR349929
The nucleotide similarity values between the partial NS3 sequences of different EPgV strains(The strain name is indicated by the Genbank accession number)
KU747009	1
KU747008	0.9352	1
KC410872	0.9259	0.9202	1
KT795392	0.9361	0.9105	0.9233	1
KT795388	0.9233	0.9265	0.9169	0.9265	1
KT795381	0.9233	0.9169	0.9265	0.9233	0.9201	1
KT795390	0.9201	0.9265	0.9041	0.9041	0.9137	0.8977	1
KT795386	0.9201	0.9169	0.9297	0.9265	0.9233	0.9904	0.8945	1
KT795387	0.9163	0.9163	0.9163	0.9163	0.9067	0.9131	0.9099	0.9099	1
KT795385	0.9131	0.9196	0.9131	0.9099	0.9131	0.9067	0.8938	0.9099	0.9614	1
KT795384	0.9099	0.9067	0.9356	0.9196	0.9292	0.9196	0.9035	0.9228	0.9324	0.926	1
KT795380	0.9099	0.9131	0.9131	0.9196	0.9003	0.9067	0.9035	0.9035	0.9614	0.9421	0.9292	1
KC145265	0.75	0.7272	0.7386	0.4886	0.4886	0.5	0.4886	0.5	0.5113	0.4772	0.4545	0.5	1
HQ331234	0.7228	0.6867	0.7349	0.5542	0.5542	0.5301	0.5542	0.5301	0.5662	0.5421	0.5421	0.518	0.6265	1
	KU747009	KU747008	KC410872	KT795392	KT795388	KT795381viral	KT795390	KT795386	KT795387	KT795385	KT795384	KT795380	KC145265	HQ331234
