# Supplementary material for: First Description of Hepacivirus and Pegivirus Infection in Domestic Horses in China: A Study in Guangdong Province, Heilongjiang Province and Hong Kong District
Source: PLoS One. 2016 May 16;11(5):e0155662. doi: 10.1371/journal.pone.0155662 (PMC4868292; doi:10.1371/journal.pone.0155662)
Supplement: S2 Appendix — (GB) [file pone.0155662.s002.gb]

LOCUS       Equine                   308 bp    RNA     linear   VRL 20-FEB-2016
DEFINITION  hepacivirus isolate LG-1/Hailun/China NS5 gene, partial cds.
TITLE       hepacivirus isolate LG-1/Hailun/China NS5 gene, partial cds.
KEYWORDS    .
SOURCE      Equine hepacivirus
  ORGANISM  Equine hepacivirus
            Viruses; ssRNA viruses; ssRNA positive-strand viruses, no DNA
            stage; Flaviviridae; Hepacivirus; unclassified Hepacivirus.
REFERENCE   1  (bases 1 to 308)
  AUTHORS   Gang,L., Dong,H., Zengchao,W., Shudan,O. and Shoujun,L.
  TITLE     Non-primate hepacivirus infection in domestic horse, China
  JOURNAL   Unpublished
REFERENCE   2  (bases 1 to 308)
  AUTHORS   Gang,L., Dong,H., Zengchao,W., Shudan,O. and Shoujun,L.
  TITLE     Direct Submission
  JOURNAL   Submitted (20-FEB-2016) College of Veterinary Medicine, South China
            Agricultural University, 483 Wushan Road, Guangzhou, China,
            Guangzhou, Guangdong 510000, People's Republic of China
COMMENT     Bankit Comment: LocalID:Equine.
            Bankit Comment: BankIt1895448.
            
            ##Assembly-Data-START##
            Assembly Method       :: bioedit v. 7.0.9.0
            Sequencing Technology :: Sanger dideoxy sequencing
            ##Assembly-Data-END##
FEATURES             Location/Qualifiers
     source          1..308
                     /organism="Equine hepacivirus"
                     /mol_type="genomic RNA"
                     /strain="LG-1/Hailun/China"
                     /db_xref="taxon:1281455"
                     /country="China"
     CDS             <1..>308
                     /codon_start=1
                     /product="RNA-dependent RNA polymerase"
                     /translation="HDIDTERDIFLSASLPDEAKTVIKNLTSRLYRGSPMYNSRGDLV
                     GKRECRASGVFPTSMGNTLTNFIKATAAAKAAGLSDPQFLICGDDLVCVTSSKGVEED
                     "
ORIGIN

        1 catgatatag acactgagag ggacattttc cttagtgcca gcctccctga tgaagctaag
       61 acagttatca aaaatctaac atctaggctt tacagggggt cccccatgta caattcgcgt
      121 ggggacctgg ttggaaagag agagtgtcgt gcttccgggg tcttccctac aagcatgggc
      181 aacactctaa ctaatttcat caaggctacg gctgctgcta aagcagccgg tttaagtgac
      241 cctcagtttc taatttgtgg ggatgacctt gtttgtgtca cttccagtaa aggcgtggag
      301 gaagacga
//
LOCUS       hepacivirus              308 bp    RNA     linear   VRL 20-FEB-2016
DEFINITION  isolate WZC-8/HK/China NS5 gene, partial cds.
TITLE       hepacivirus isolate WZC-8/HK/China NS5 gene, partial cds.
KEYWORDS    .
SOURCE      Equine hepacivirus
  ORGANISM  Equine hepacivirus
            Viruses; ssRNA viruses; ssRNA positive-strand viruses, no DNA
            stage; Flaviviridae; Hepacivirus; unclassified Hepacivirus.
REFERENCE   1  (bases 1 to 308)
  AUTHORS   Gang,L., Dong,H., Zengchao,W., Shudan,O. and Shoujun,L.
  TITLE     Non-primate hepacivirus infection in domestic horse, China
  JOURNAL   Unpublished
REFERENCE   2  (bases 1 to 308)
  AUTHORS   Gang,L., Dong,H., Zengchao,W., Shudan,O. and Shoujun,L.
  TITLE     Direct Submission
  JOURNAL   Submitted (20-FEB-2016) College of Veterinary Medicine, South China
            Agricultural University, 483 Wushan Road, Guangzhou, China,
            Guangzhou, Guangdong 510000, People's Republic of China
COMMENT     Bankit Comment: LocalID:hepacivirus.
            Bankit Comment: BankIt1895482.
FEATURES             Location/Qualifiers
     source          1..308
                     /organism="Equine hepacivirus"
                     /mol_type="genomic RNA"
                     /strain="WZC-8/HK/China"
                     /db_xref="taxon:1281455"
                     /country="China"
     CDS             <1..>308
                     /codon_start=1
                     /product="RNA-dependent RNA polymerase"
                     /translation="HDIDTERDIFLSANLPDEAKTVIKNLTSRLYRGSPMYNSRGDLV
                     GKRECRASGVFPTSMGNTLTNFIKATAAAKAAGLSDPQFLICGDDLVCVTSSKGAEED
                     "
ORIGIN

        1 catgatatag atactgagag ggacattttc cttagtgcta acctccctga tgaagctaag
       61 acagttatca aaaatctaac atcaaggctt tacagggggt ctcccatgta caattcgcgt
      121 ggggacctgg ttggaaagag agagtgtcgt gcttccgggg ttttcccgac aagcatgggc
      181 aacactctaa ctaatttcat caaggctacg gctgctgcta aagcggccgg tttaagtgac
      241 cctcagtttc taatttgtgg ggatgacctt gtatgtgtca cttccagtaa gggcgcggag
      301 gaagatga
//
LOCUS       hepacivirus              308 bp    RNA     linear   VRL 20-FEB-2016
DEFINITION  isolate WZC-J/HK/China NS5 gene, partial cds.
TITLE       hepacivirus isolate WZC-J/GZ/China NS5 gene, partial cds.
KEYWORDS    .
SOURCE      Equine hepacivirus
  ORGANISM  Equine hepacivirus
            Viruses; ssRNA viruses; ssRNA positive-strand viruses, no DNA
            stage; Flaviviridae; Hepacivirus; unclassified Hepacivirus.
REFERENCE   1  (bases 1 to 308)
  AUTHORS   Gang,L., Dong,H., Zengchao,W., Shudan,O. and Shoujun,L.
  TITLE     Non-primate hepacivirus infection in domestic horse, China
  JOURNAL   Unpublished
REFERENCE   2  (bases 1 to 308)
  AUTHORS   Gang,L., Dong,H., Zengchao,W., Shudan,O. and Shoujun,L.
  TITLE     Direct Submission
  JOURNAL   Submitted (20-FEB-2016) College of Veterinary Medicine, South China
            Agricultural University, 483 Wushan Road, Guangzhou, China,
            Guangzhou, Guangdong 510000, People's Republic of China
COMMENT     Bankit Comment: LocalID:hepacivirus.
            Bankit Comment: BankIt1895489.
            
            ##Assembly-Data-START##
            Sequencing Technology :: Sanger dideoxy sequencing
            ##Assembly-Data-END##
FEATURES             Location/Qualifiers
     source          1..308
                     /organism="Equine hepacivirus"
                     /mol_type="genomic RNA"
                     /strain="WZC-J/HK/China"
                     /db_xref="taxon:1281455"
                     /country="China"
     CDS             <1..>308
                     /codon_start=1
                     /product="RNA-dependent RNA polymerase"
                     /translation="HDIDTERDIFLSANLPDEAKTVIKNLTSRLYRGSPMYNSRGDLV
                     GKRECRASGVFPTSMGNTLTNYIKATAAAKAAGLSDPQFLICGDDLVCITSSKGVEED
                     "
ORIGIN

        1 catgatatag acactgagag ggacattttc cttagtgcta atttacctga tgaagccaag
       61 actgtaatca aaaacttaac atcaaggctt tacagaggat ctcccatgta taattcgcgt
      121 ggggatcttg ttggaaagag ggaatgtcgt gcttccgggg ttttcccgac aagcatgggc
      181 aacactctga ccaactacat taaggctacc gcggccgcca aagccgctgg cttaagtgac
      241 cctcagtttc taatttgtgg ggatgacctt gtgtgcatta cctccagcaa aggcgttgag
      301 gaagatga
//
LOCUS       equine                   308 bp    RNA     linear   VRL 20-FEB-2016
DEFINITION  hepacivirus isolate HD8/GZ/China NS5 gene, partial cds.
TITLE       hepacivirus isolate HD8/GZ/China NS5 gene, partial cds.
KEYWORDS    .
SOURCE      Equine hepacivirus
  ORGANISM  Equine hepacivirus
            Viruses; ssRNA viruses; ssRNA positive-strand viruses, no DNA
            stage; Flaviviridae; Hepacivirus; unclassified Hepacivirus.
REFERENCE   1  (bases 1 to 308)
  AUTHORS   Gang,L., Dong,H., Zengchao,W., Shudan,O. and Shoujun,L.
  TITLE     Non-primate hepacivirus infection in domestic horse, China
  JOURNAL   Unpublished
REFERENCE   2  (bases 1 to 308)
  AUTHORS   Gang,L., Dong,H., Zengchao,W., Shudan,O. and Shoujun,L.
  TITLE     Direct Submission
  JOURNAL   Submitted (20-FEB-2016) College of Veterinary Medicine, South China
            Agricultural University, 483 Wushan Road, Guangzhou, China,
            Guangzhou, Guangdong 510000, People's Republic of China
COMMENT     Bankit Comment: LocalID:equine.
            Bankit Comment: BankIt1895494.
FEATURES             Location/Qualifiers
     source          1..308
                     /organism="Equine hepacivirus"
                     /mol_type="genomic RNA"
                     /strain="HD8/GZ/China"
                     /db_xref="taxon:1281455"
                     /country="China"
                     /collection_date="2015"
     CDS             <1..>308
                     /codon_start=1
                     /product="RNA-dependent RNA polymerase"
                     /translation="HDIDTERDIFLSADLPDEAKTVIKNLTSRLYRGSPMYNSRGDLV
                     GRRECRASGVFPTSMGNTLTNFIKATAAAKAAGLSDPQFLICGDDLVCVTSSKGVEED
                     "
ORIGIN

        1 catgatatag atactgagag ggacattttc cttagtgccg acctccctga tgaagctaag
       61 acagtcatca aaaatctaac atcaaggctt tacagggggt cccccatgta taactcacgt
      121 ggggacctgg ttggaaggag agagtgtcgt gcttccgggg ttttcccgac aagcatgggc
      181 aatactctaa ccaatttcat caaggccacg gccgctgcca aagcggccgg tctaagtgac
      241 cctcagtttc tgatttgtgg ggatgacctt gtttgtgtca catccagtaa aggcgtcgag
      301 gaagatga
//
LOCUS       equine                   308 bp    RNA     linear   VRL 20-FEB-2016
DEFINITION  hepacivirus isolate HD19/GZ/China NS5 gene, partial cds.
TITLE       hepacivirus isolate HD19/HZ/China NS5 gene, partial cds.
KEYWORDS    .
SOURCE      Equine hepacivirus
  ORGANISM  Equine hepacivirus
            Viruses; ssRNA viruses; ssRNA positive-strand viruses, no DNA
            stage; Flaviviridae; Hepacivirus; unclassified Hepacivirus.
REFERENCE   1  (bases 1 to 308)
  AUTHORS   Gang,L., Dong,H., Zengchao,W., Shudan,O. and Shoujun,L.
  TITLE     Non-primate hepacivirus infection in domestic horse, China
  JOURNAL   Unpublished
REFERENCE   2  (bases 1 to 308)
  AUTHORS   Gang,L., Dong,H., Zengchao,W., Shudan,O. and Shoujun,L.
  TITLE     Direct Submission
  JOURNAL   Submitted (20-FEB-2016) College of Veterinary Medicine, South China
            Agricultural University, 483 Wushan Road, Guangzhou, China,
            Guangzhou, Guangdong 510000, People's Republic of China
COMMENT     Bankit Comment: LocalID:equine.
            Bankit Comment: BankIt1895505.
            
            ##Assembly-Data-START##
            Sequencing Technology :: Sanger dideoxy sequencing
            ##Assembly-Data-END##
FEATURES             Location/Qualifiers
     source          1..308
                     /organism="Equine hepacivirus"
                     /mol_type="genomic RNA"
                     /strain="HD19/GZ/China"
                     /db_xref="taxon:1281455"
                     /country="China"
                     /collection_date="2015"
     CDS             <1..>308
                     /codon_start=1
                     /product="RNA-dependent RNA polymerase"
                     /translation="HDVDTERDVFLSADLPDEAKTVIKNLTSRLYRGSPMYNSRGDLV
                     GKRECRASGVFPTSMGNTLTNFIKATAAAKAAGLADPQFLICGDDLVCVTSSKGAEED
                     "
ORIGIN

        1 catgatgtag atactgagag ggatgttttt ttaagtgctg acctccctga tgaagccaag
       61 actgtcatca agaacttgac gtccaggctt tacaggggat ctcccatgta caactcacgt
      121 ggggatctcg ttgggaaaag agagtgccgt gcttcgggag ttttcccgac aagcatgggt
      181 aacactctta ctaacttcat caaagccact gccgccgcga aagcggctgg cctggctgac
      241 cctcagttct tgatttgtgg ggatgacctt gtttgtgtca cctccagtaa aggcgctgag
      301 gaagacga
//
LOCUS       equine                   308 bp    RNA     linear   VRL 20-FEB-2016
DEFINITION  hepacivirus isolate Ou5-1/HZ/China NS5 gene, partial cds.
TITLE       hepacivirus isolate Ou5-1/HZ/China NS5 gene, partial cds.
KEYWORDS    .
SOURCE      Equine hepacivirus
  ORGANISM  Equine hepacivirus
            Viruses; ssRNA viruses; ssRNA positive-strand viruses, no DNA
            stage; Flaviviridae; Hepacivirus; unclassified Hepacivirus.
REFERENCE   1  (bases 1 to 308)
  AUTHORS   Gang,L., Dong,H., Zengchao,W., Shudan,O. and Shoujun,L.
  TITLE     Non-primate hepacivirus infection in domestic horse, China
  JOURNAL   Unpublished
REFERENCE   2  (bases 1 to 308)
  AUTHORS   Gang,L., Dong,H., Zengchao,W., Shudan,O. and Shoujun,L.
  TITLE     Direct Submission
  JOURNAL   Submitted (20-FEB-2016) College of Veterinary Medicine, South China
            Agricultural University, 483 Wushan Road, Guangzhou, China,
            Guangzhou, Guangdong 510000, People's Republic of China
COMMENT     Bankit Comment: LocalID:equine.
            Bankit Comment: BankIt1895508.
            
            ##Assembly-Data-START##
            Sequencing Technology :: Sanger dideoxy sequencing
            ##Assembly-Data-END##
FEATURES             Location/Qualifiers
     source          1..308
                     /organism="Equine hepacivirus"
                     /mol_type="genomic RNA"
                     /strain="Ou5-1/HZ/China"
                     /db_xref="taxon:1281455"
                     /country="China"
                     /collection_date="2015"
     CDS             <1..>308
                     /codon_start=1
                     /product="RNA-dependent RNA polymerase"
                     /translation="HDVDTERDVFLSADLPDEARTVIKNLTSRLYRGSPMYNSRGDLV
                     GKRECRASGVFPTSMGNTLTNFIKATAAAKAAGLADPQFLICGDDLVCVTSSKGVEED
                     "
ORIGIN

        1 catgacgtag atactgagag ggatgttttt ttaagtgccg acctccctga tgaagccagg
       61 actgtcatca agaacttgac gtccaggctt tacaggggat ctcccatgta caactcacgc
      121 ggggaccttg ttggcaaaag agagtgccgt gcttcgggag ttttcccgac aagcatgggt
      181 aacactctta ccaacttcat caaagccacc gccgccgcga aagcagctgg cctggctgac
      241 cctcagttct tgatttgtgg ggatgacctt gtttgtgtca cctccagtaa gggcgttgag
      301 gaagacga
//
LOCUS       equine                   171 bp    RNA     linear   VRL 20-FEB-2016
DEFINITION  hepacivirus isolate LG-1/Hailun/China NS3 gene, partial cds.
TITLE       hepacivirus isolate LG-1/Hailun/China NS3 gene, partial cds.
KEYWORDS    .
SOURCE      Equine hepacivirus
  ORGANISM  Equine hepacivirus
            Viruses; ssRNA viruses; ssRNA positive-strand viruses, no DNA
            stage; Flaviviridae; Hepacivirus; unclassified Hepacivirus.
REFERENCE   1  (bases 1 to 171)
  AUTHORS   Gang,L., Dong,H., Zengchao,W., Shudan,O. and Shoujun,L.
  TITLE     Non-primate hepacivirus infection in domestic horse, China
  JOURNAL   Unpublished
REFERENCE   2  (bases 1 to 171)
  AUTHORS   Gang,L., Dong,H., Zengchao,W., Shudan,O. and Shoujun,L.
  TITLE     Direct Submission
  JOURNAL   Submitted (20-FEB-2016) College of Veterinary Medicine, South China
            Agricultural University, 483 Wushan Road, Guangzhou, China,
            Guangzhou, Guangdong 510000, People's Republic of China
COMMENT     Bankit Comment: LocalID:equine.
            Bankit Comment: BankIt1895511.
            
            ##Assembly-Data-START##
            Sequencing Technology :: Sanger dideoxy sequencing
            ##Assembly-Data-END##
FEATURES             Location/Qualifiers
     source          1..171
                     /organism="Equine hepacivirus"
                     /mol_type="genomic RNA"
                     /strain="LG-1/Hailun/China"
                     /db_xref="taxon:1281455"
                     /country="China"
                     /collection_date="2014"
     CDS             <1..>171
                     /codon_start=1
                     /product="RNA-dependent RNA polymerase"
                     /translation="SKGVKLVVLATATPPGSQTVPHPNIDEEALTQSGDIPFYGKMLK
                     SSLLLSGRHLNFC"
ORIGIN

        1 tccaagggtg tgaagcttgt tgttcttgct accgccacac caccagggtc ccaaactgtt
       61 cctcatccaa acatcgacga ggaagccctt actcagagtg gagacatccc cttctacggg
      121 aagatgttga agtcgtccct gctccttagt gggaggcacc ttaacttttg c
//
LOCUS       equine                   173 bp    RNA     linear   VRL 20-FEB-2016
DEFINITION  hepacivirus isolate WZC-8/HK/China NS3 gene, partial cds.
TITLE       hepacivirus isolate WZC-8/HK/China NS3 gene, partial cds.
KEYWORDS    .
SOURCE      Equine hepacivirus
  ORGANISM  Equine hepacivirus
            Viruses; ssRNA viruses; ssRNA positive-strand viruses, no DNA
            stage; Flaviviridae; Hepacivirus; unclassified Hepacivirus.
REFERENCE   1  (bases 1 to 173)
  AUTHORS   Gang,L., Dong,H., Zengchao,W., Shudan,O. and Shoujun,L.
  TITLE     Non-primate hepacivirus infection in domestic horse, China
  JOURNAL   Unpublished
REFERENCE   2  (bases 1 to 173)
  AUTHORS   Gang,L., Dong,H., Zengchao,W., Shudan,O. and Shoujun,L.
  TITLE     Direct Submission
  JOURNAL   Submitted (20-FEB-2016) College of Veterinary Medicine, South China
            Agricultural University, 483 Wushan Road, Guangzhou, China,
            Guangzhou, Guangdong 510000, People's Republic of China
COMMENT     Bankit Comment: LocalID:equine.
            Bankit Comment: BankIt1895515.
            
            ##Assembly-Data-START##
            Sequencing Technology :: Sanger dideoxy sequencing
            ##Assembly-Data-END##
FEATURES             Location/Qualifiers
     source          1..173
                     /organism="Equine hepacivirus"
                     /mol_type="genomic RNA"
                     /strain="WZC-8/HK/China"
                     /db_xref="taxon:1281455"
                     /country="China"
                     /collection_date="2014"
     CDS             <1..>173
                     /codon_start=1
                     /product="RNA-dependent RNA polymerase"
                     /translation="SKGVKLVVLATATPPGSQTVPHPNIDEEALTQSGDIPFYGKMLK
                     SSLLLSGRHLSFC"
ORIGIN

        1 tctaaaggtg tgaagcttgt tgttcttgct actgccacac caccagggtc tcaaactgtc
       61 cctcatccga acattgacga ggaggccctc actcagagtg gagacatccc cttctacggg
      121 aagatgttga agtcgtcctt gctccttagt gggaggcacc ttagcttctg cca
//
LOCUS       equine                   173 bp    RNA     linear   VRL 20-FEB-2016
DEFINITION  hepacivirus isolate WZC-J/GZ/China NS3 gene, partial cds.
TITLE       hepacivirus isolate WZC-J/GZ/China NS3 gene, partial cds.
KEYWORDS    .
SOURCE      Equine hepacivirus
  ORGANISM  Equine hepacivirus
            Viruses; ssRNA viruses; ssRNA positive-strand viruses, no DNA
            stage; Flaviviridae; Hepacivirus; unclassified Hepacivirus.
REFERENCE   1  (bases 1 to 173)
  AUTHORS   Gang,L., Dong,H., Zengchao,W., Shudan,O. and Shoujun,L.
  TITLE     Non-primate hepacivirus infection in domestic horse, China
  JOURNAL   Unpublished
REFERENCE   2  (bases 1 to 173)
  AUTHORS   Gang,L., Dong,H., Zengchao,W., Shudan,O. and Shoujun,L.
  TITLE     Direct Submission
  JOURNAL   Submitted (20-FEB-2016) College of Veterinary Medicine, South China
            Agricultural University, 483 Wushan Road, Guangzhou, China,
            Guangzhou, Guangdong 510000, People's Republic of China
COMMENT     Bankit Comment: LocalID:equine.
            Bankit Comment: BankIt1895517.
            
            ##Assembly-Data-START##
            Sequencing Technology :: Sanger dideoxy sequencing
            ##Assembly-Data-END##
FEATURES             Location/Qualifiers
     source          1..173
                     /organism="Equine hepacivirus"
                     /mol_type="genomic RNA"
                     /strain="WZC-J/GZ/China"
                     /db_xref="taxon:1281455"
                     /country="China"
                     /collection_date="2015"
     CDS             <1..>173
                     /codon_start=1
                     /product="RNA-dependent RNA polymerase"
                     /translation="SKGVKLVVLATATPPGSQTVPHPNIDEEALTQNGDIPFYGKMLK
                     SSLLLSGRHLIFC"
ORIGIN

        1 tctaaaggtg tgaagcttgt tgttcttgct actgccaccc caccagggtc tcaaaccgtt
       61 cctcatccta acatcgacga ggaggccctt acccagaatg gagacatccc cttctacggg
      121 aagatgttga agtcgtcctt gctccttagc gggaggcatc ttatcttttg cca
//
LOCUS       equine                   173 bp    RNA     linear   VRL 20-FEB-2016
DEFINITION  hepacivirus isolate HD8/GZ/China NS3 gene, partial cds.
TITLE       hepacivirus isolate HD8/GZ/China NS3 gene, partial cds.
KEYWORDS    .
SOURCE      Equine hepacivirus
  ORGANISM  Equine hepacivirus
            Viruses; ssRNA viruses; ssRNA positive-strand viruses, no DNA
            stage; Flaviviridae; Hepacivirus; unclassified Hepacivirus.
REFERENCE   1  (bases 1 to 173)
  AUTHORS   Gang,L., Dong,H., Zengchao,W., Shudan,O. and Shoujun,L.
  TITLE     Non-primate hepacivirus infection in domestic horse, China
  JOURNAL   Unpublished
REFERENCE   2  (bases 1 to 173)
  AUTHORS   Gang,L., Dong,H., Zengchao,W., Shudan,O. and Shoujun,L.
  TITLE     Direct Submission
  JOURNAL   Submitted (20-FEB-2016) College of Veterinary Medicine, South China
            Agricultural University, 483 Wushan Road, Guangzhou, China,
            Guangzhou, Guangdong 510000, People's Republic of China
COMMENT     Bankit Comment: LocalID:equine.
            Bankit Comment: BankIt1895521.
            
            ##Assembly-Data-START##
            Sequencing Technology :: Sanger dideoxy sequencing
            ##Assembly-Data-END##
FEATURES             Location/Qualifiers
     source          1..173
                     /organism="Equine hepacivirus"
                     /mol_type="genomic RNA"
                     /strain="HD8/GZ/China"
                     /db_xref="taxon:1281455"
                     /country="China"
                     /collection_date="2015"
     CDS             <1..>173
                     /codon_start=1
                     /product="RNA-dependent RNA polymerase"
                     /translation="SKGVKLVVLATATPPGSQTVPHPNIDEEALTQSGDIPFYGKMLK
                     SSLLLSGRHLIFC"
ORIGIN

        1 tctaagggtg ttaagcttgt tgttcttgct actgccacac caccagggtc tcaaactgtt
       61 cctcatccaa atatcgatga ggaagccctc actcagagtg gagacatccc cttttacggg
      121 aagatgttga agtcgtccct gctgcttagt gggaggcatc ttatcttttg cca
//
LOCUS       equine                   173 bp    RNA     linear   VRL 20-FEB-2016
DEFINITION  hepacivirus isolate HD19/GZ/China NS3 gene, partial cds.
TITLE       hepacivirus isolate HD19/HZ/China NS3 gene, partial cds.
KEYWORDS    .
SOURCE      Equine hepacivirus
  ORGANISM  Equine hepacivirus
            Viruses; ssRNA viruses; ssRNA positive-strand viruses, no DNA
            stage; Flaviviridae; Hepacivirus; unclassified Hepacivirus.
REFERENCE   1  (bases 1 to 173)
  AUTHORS   Gang,L., Dong,H., Zengchao,W., Shudan,O. and Shoujun,L.
  TITLE     Non-primate hepacivirus infection in domestic horse, China
  JOURNAL   Unpublished
REFERENCE   2  (bases 1 to 173)
  AUTHORS   Gang,L., Dong,H., Zengchao,W., Shudan,O. and Shoujun,L.
  TITLE     Direct Submission
  JOURNAL   Submitted (20-FEB-2016) College of Veterinary Medicine, South China
            Agricultural University, 483 Wushan Road, Guangzhou, China,
            Guangzhou, Guangdong 510000, People's Republic of China
COMMENT     Bankit Comment: LocalID:equine.
            Bankit Comment: BankIt1895523.
            
            ##Assembly-Data-START##
            Sequencing Technology :: Sanger dideoxy sequencing
            ##Assembly-Data-END##
FEATURES             Location/Qualifiers
     source          1..173
                     /organism="Equine hepacivirus"
                     /mol_type="genomic RNA"
                     /strain="HD19/GZ/China"
                     /db_xref="taxon:1281455"
                     /country="China"
                     /collection_date="2015"
     CDS             <1..>173
                     /codon_start=1
                     /product="RNA-dependent RNA polymerase"
                     /translation="SKGVKLVVLATATPPGSQTVPHPNIDEEALTQSGDIPFYGKMLK
                     SSILLSGRHLSFC"
ORIGIN

        1 tccaaaggtg tgaagcttgt tgtacttgct actgctacgc ctcccgggtc tcagaccgtt
       61 cctcacccca atatcgatga agaggccctt actcagagtg gggacatacc cttctacggg
      121 aagatgttga agtcgtccat actcctgagt gggaggcacc ttagcttctg cca
//
LOCUS       equine                   173 bp    RNA     linear   VRL 20-FEB-2016
DEFINITION  hepacivirus isolate Ou5-1/HZ/China NS3 gene, partial cds.
TITLE       hepacivirus isolate Ou5-1/HZ/China NS3 gene, partial cds.
KEYWORDS    .
SOURCE      Equine hepacivirus
  ORGANISM  Equine hepacivirus
            Viruses; ssRNA viruses; ssRNA positive-strand viruses, no DNA
            stage; Flaviviridae; Hepacivirus; unclassified Hepacivirus.
REFERENCE   1  (bases 1 to 173)
  AUTHORS   Gang,L., Dong,H., Zengchao,W., Shudan,O. and Shoujun,L.
  TITLE     Non-primate hepacivirus infection in domestic horse, China
  JOURNAL   Unpublished
REFERENCE   2  (bases 1 to 173)
  AUTHORS   Gang,L., Dong,H., Zengchao,W., Shudan,O. and Shoujun,L.
  TITLE     Direct Submission
  JOURNAL   Submitted (20-FEB-2016) College of Veterinary Medicine, South China
            Agricultural University, 483 Wushan Road, Guangzhou, China,
            Guangzhou, Guangdong 510000, People's Republic of China
COMMENT     Bankit Comment: LocalID:equine.
            Bankit Comment: BankIt1895525.
            
            ##Assembly-Data-START##
            Sequencing Technology :: Sanger dideoxy sequencing
            ##Assembly-Data-END##
FEATURES             Location/Qualifiers
     source          1..173
                     /organism="Equine hepacivirus"
                     /mol_type="genomic RNA"
                     /strain="Ou5-1/HZ/China"
                     /db_xref="taxon:1281455"
                     /country="China"
                     /collection_date="2015"
     CDS             <1..>173
                     /codon_start=1
                     /product="RNA-dependent RNA polymerase"
                     /translation="SKGVKLVVLATATPPGSQTVPHPNIDEEALTQSGDIPFYGKMLK
                     SSILLSGRHLSFC"
ORIGIN

        1 tccaagggtg ttaagcttgt tgtacttgct actgctacgc ctcccgggtc tcagaccgtt
       61 cctcacccca acatcgatga ggaggctctc actcagagtg gggacatacc tttctacggg
      121 aagatgttga agtcgtccat actcctgagt gggagacacc ttagcttttg cca
//
LOCUS       equine                   235 bp    RNA     linear   VRL 20-FEB-2016
DEFINITION  hepacivirus isolate LG-1/Hailun/China 5' UTR.
TITLE       hepacivirus isolate LG-1/Hailun/China 5' UTR.
KEYWORDS    .
SOURCE      Equine hepacivirus
  ORGANISM  Equine hepacivirus
            Viruses; ssRNA viruses; ssRNA positive-strand viruses, no DNA
            stage; Flaviviridae; Hepacivirus; unclassified Hepacivirus.
REFERENCE   1  (bases 1 to 235)
  AUTHORS   Gang,L., Dong,H., Zengchao,W., Shudan,O. and Shoujun,L.
  TITLE     Non-primate hepacivirus infection in domestic horse, China
  JOURNAL   Unpublished
REFERENCE   2  (bases 1 to 235)
  AUTHORS   Gang,L., Dong,H., Zengchao,W., Shudan,O. and Shoujun,L.
  TITLE     Direct Submission
  JOURNAL   Submitted (20-FEB-2016) College of Veterinary Medicine, South China
            Agricultural University, 483 Wushan Road, Guangzhou, China,
            Guangzhou, Guangdong 510000, People's Republic of China
COMMENT     Bankit Comment: BankIt1895526.
            Bankit Comment: LocalID:equine.
            
            ##Assembly-Data-START##
            Sequencing Technology :: Sanger dideoxy sequencing
            ##Assembly-Data-END##
FEATURES             Location/Qualifiers
     source          1..235
                     /organism="Equine hepacivirus"
                     /mol_type="genomic RNA"
                     /strain="LG-1/Hailun/China"
                     /db_xref="taxon:1281455"
                     /country="China"
                     /collection_date="2014"
     5'UTR           <1..>235
ORIGIN

        1 tacacggaaa tgggttaacc agacccagag tacgggtact cgggtcctcc cagggccccc
       61 ccggcaggtc gagggagctg gaattcgtga atccgtgagt acacggaaat cgcggcttga
      121 acgtcgtttt gaccttcgga gccgaaattt gggcgtgccc cacgaaggaa ggcgggggcg
      181 gtgttgggcc gccgccccct ttatcccacg gtctgatagg atgcttgcga gggca
//
LOCUS       equine                   235 bp    RNA     linear   VRL 20-FEB-2016
DEFINITION  hepacivirus isolate WZC-8/HK/China 5' UTR.
TITLE       hepacivirus isolate WZC-8/HK/China 5' UTR.
KEYWORDS    .
SOURCE      Equine hepacivirus
  ORGANISM  Equine hepacivirus
            Viruses; ssRNA viruses; ssRNA positive-strand viruses, no DNA
            stage; Flaviviridae; Hepacivirus; unclassified Hepacivirus.
REFERENCE   1  (bases 1 to 235)
  AUTHORS   Gang,L., Dong,H., Zengchao,W., Shudan,O. and Shoujun,L.
  TITLE     Non-primate hepacivirus infection in domestic horse, China
  JOURNAL   Unpublished
REFERENCE   2  (bases 1 to 235)
  AUTHORS   Gang,L., Dong,H., Zengchao,W., Shudan,O. and Shoujun,L.
  TITLE     Direct Submission
  JOURNAL   Submitted (20-FEB-2016) College of Veterinary Medicine, South China
            Agricultural University, 483 Wushan Road, Guangzhou, China,
            Guangzhou, Guangdong 510000, People's Republic of China
COMMENT     Bankit Comment: BankIt1895534.
            Bankit Comment: LocalID:equine.
            
            ##Assembly-Data-START##
            Sequencing Technology :: Sanger dideoxy sequencing
            ##Assembly-Data-END##
FEATURES             Location/Qualifiers
     source          1..235
                     /organism="Equine hepacivirus"
                     /mol_type="genomic RNA"
                     /strain="WZC-8/HK/China"
                     /db_xref="taxon:1281455"
                     /country="China"
                     /collection_date="2014"
     5'UTR           <1..>235
ORIGIN

        1 tacacggaaa cgggttaacc atacccagag tacgggtact cgggtcctcc cagggccccc
       61 ccggcaggtc gagggagctg gaattcgtga atccgtgagt acacggaaat cgcggcttga
      121 acgtcatttt gaccttcgga gccgaaattt gggcgtgccc cacgaaggaa ggcgggggcg
      181 gtgttgggcc gccgccccct ttatcccacg gtctgatagg atgcttgcga gggca
//
LOCUS       equine                   234 bp    RNA     linear   VRL 20-FEB-2016
DEFINITION  hepacivirus isolate WZC-J/GZ/China 5' UTR.
TITLE       hepacivirus isolate WZC-J/GZ/China 5' UTR.
KEYWORDS    .
SOURCE      Equine hepacivirus
  ORGANISM  Equine hepacivirus
            Viruses; ssRNA viruses; ssRNA positive-strand viruses, no DNA
            stage; Flaviviridae; Hepacivirus; unclassified Hepacivirus.
REFERENCE   1  (bases 1 to 234)
  AUTHORS   Gang,L., Dong,H., Zengchao,W., Shudan,O. and Shoujun,L.
  TITLE     Non-primate hepacivirus infection in domestic horse, China
  JOURNAL   Unpublished
REFERENCE   2  (bases 1 to 234)
  AUTHORS   Gang,L., Dong,H., Zengchao,W., Shudan,O. and Shoujun,L.
  TITLE     Direct Submission
  JOURNAL   Submitted (20-FEB-2016) College of Veterinary Medicine, South China
            Agricultural University, 483 Wushan Road, Guangzhou, China,
            Guangzhou, Guangdong 510000, People's Republic of China
COMMENT     Bankit Comment: BankIt1895539.
            Bankit Comment: LocalID:equine.
            
            ##Assembly-Data-START##
            Sequencing Technology :: Sanger dideoxy sequencing
            ##Assembly-Data-END##
FEATURES             Location/Qualifiers
     source          1..234
                     /organism="Equine hepacivirus"
                     /mol_type="genomic RNA"
                     /strain="WZC-J/GZ/China"
                     /db_xref="taxon:1281455"
                     /country="China"
                     /collection_date="2015"
     5'UTR           <1..>234
ORIGIN

        1 tacacggaaa taagttaacc acacccatag tacgggtatt cgggtcctcc tagggccccc
       61 ccggcaggtc gagggagctg gaattcgtga atccgtgagt acacggaaat cgcggcttga
      121 acgtcttagg accttcggag ccgaaatttg ggcgtgcccc acgaaggaag gcgggggcgg
      181 tgttgggccg ccgcccccct tgtcccacgg tctgatagga tgcttgcgag ggca
//
LOCUS       equine                   235 bp    RNA     linear   VRL 20-FEB-2016
DEFINITION  hepacivirus isolate HD8/GZ/China 5' UTR.
TITLE       hepacivirus isolate HD8/GZ/China 5' UTR.
KEYWORDS    .
SOURCE      Equine hepacivirus
  ORGANISM  Equine hepacivirus
            Viruses; ssRNA viruses; ssRNA positive-strand viruses, no DNA
            stage; Flaviviridae; Hepacivirus; unclassified Hepacivirus.
REFERENCE   1  (bases 1 to 235)
  AUTHORS   Gang,L., Dong,H., Zengchao,W., Shudan,O. and Shoujun,L.
  TITLE     Non-primate hepacivirus infection in domestic horse, China
  JOURNAL   Unpublished
REFERENCE   2  (bases 1 to 235)
  AUTHORS   Gang,L., Dong,H., Zengchao,W., Shudan,O. and Shoujun,L.
  TITLE     Direct Submission
  JOURNAL   Submitted (20-FEB-2016) College of Veterinary Medicine, South China
            Agricultural University, 483 Wushan Road, Guangzhou, China,
            Guangzhou, Guangdong 510000, People's Republic of China
COMMENT     Bankit Comment: BankIt1895540.
            Bankit Comment: LocalID:equine.
            
            ##Assembly-Data-START##
            Sequencing Technology :: Sanger dideoxy sequencing
            ##Assembly-Data-END##
FEATURES             Location/Qualifiers
     source          1..235
                     /organism="Equine hepacivirus"
                     /mol_type="genomic RNA"
                     /strain="HD8/GZ/China"
                     /db_xref="taxon:1281455"
                     /country="China"
                     /collection_date="2015"
     5'UTR           <1..>235
ORIGIN

        1 tacacggaaa taggttaacc atacccagag tacgggtact cgggtcctcc cagggccccc
       61 ccggcaggtc gagggagctg gaattcgtga atccgtgagt acacggaaat cgcggcttga
      121 acgtcacttt gaccttcgga gccgaaattt gggcgtgccc cacgaaggaa ggcgggggcg
      181 gtgttgggcc gccgccccct ttatcccacg gtctgatagg atgcttgcga gggca
//
LOCUS       equine                   236 bp    RNA     linear   VRL 20-FEB-2016
DEFINITION  hepacivirus isolate HD19/HZ/China 5' UTR.
TITLE       hepacivirus isolate HD19/HZ/China 5' UTR.
KEYWORDS    .
SOURCE      Equine hepacivirus
  ORGANISM  Equine hepacivirus
            Viruses; ssRNA viruses; ssRNA positive-strand viruses, no DNA
            stage; Flaviviridae; Hepacivirus; unclassified Hepacivirus.
REFERENCE   1  (bases 1 to 236)
  AUTHORS   Gang,L., Dong,H., Zengchao,W., Shudan,O. and Shoujun,L.
  TITLE     Non-primate hepacivirus infection in domestic horse, China
  JOURNAL   Unpublished
REFERENCE   2  (bases 1 to 236)
  AUTHORS   Gang,L., Dong,H., Zengchao,W., Shudan,O. and Shoujun,L.
  TITLE     Direct Submission
  JOURNAL   Submitted (20-FEB-2016) College of Veterinary Medicine, South China
            Agricultural University, 483 Wushan Road, Guangzhou, China,
            Guangzhou, Guangdong 510000, People's Republic of China
COMMENT     Bankit Comment: BankIt1895542.
            Bankit Comment: LocalID:equine.
            
            ##Assembly-Data-START##
            Sequencing Technology :: Sanger dideoxy sequencing
            ##Assembly-Data-END##
FEATURES             Location/Qualifiers
     source          1..236
                     /organism="Equine hepacivirus"
                     /mol_type="genomic RNA"
                     /strain="HD19/HZ/China"
                     /db_xref="taxon:1281455"
                     /country="China"
                     /collection_date="2015"
     5'UTR           <1..>236
ORIGIN

        1 tacacggaaa tgggttaacc atacccaaag tacgggtatg cgggtcctcc tagggccccc
       61 ccggcaggtc gagggagctg gaattcgtga atccgtgagt acacggaaat cgcggcttga
      121 acgtctttag tgaccttcgg agccgaaatt tgggcgtgcc ccacgaagga aggcgggggc
      181 ggtgttgggc cgccgccccc tttatcccac ggtctgatag gatgcttgcg agggca
//
LOCUS       equine                   236 bp    RNA     linear   VRL 20-FEB-2016
DEFINITION  hepacivirus isolate Ou5-1/HZ/China 5' UTR.
TITLE       hepacivirus isolate Ou5-1/HZ/China 5' UTR.
KEYWORDS    .
SOURCE      Equine hepacivirus
  ORGANISM  Equine hepacivirus
            Viruses; ssRNA viruses; ssRNA positive-strand viruses, no DNA
            stage; Flaviviridae; Hepacivirus; unclassified Hepacivirus.
REFERENCE   1  (bases 1 to 236)
  AUTHORS   Gang,L., Dong,H., Zengchao,W., Shudan,O. and Shoujun,L.
  TITLE     Non-primate hepacivirus infection in domestic horse, China
  JOURNAL   Unpublished
REFERENCE   2  (bases 1 to 236)
  AUTHORS   Gang,L., Dong,H., Zengchao,W., Shudan,O. and Shoujun,L.
  TITLE     Direct Submission
  JOURNAL   Submitted (20-FEB-2016) College of Veterinary Medicine, South China
            Agricultural University, 483 Wushan Road, Guangzhou, China,
            Guangzhou, Guangdong 510000, People's Republic of China
COMMENT     Bankit Comment: BankIt1895545.
            Bankit Comment: LocalID:equine.
            
            ##Assembly-Data-START##
            Sequencing Technology :: Sanger dideoxy sequencing
            ##Assembly-Data-END##
FEATURES             Location/Qualifiers
     source          1..236
                     /organism="Equine hepacivirus"
                     /mol_type="genomic RNA"
                     /strain="Ou5-1/HZ/China"
                     /db_xref="taxon:1281455"
                     /country="China"
                     /collection_date="2015"
     5'UTR           <1..>236
ORIGIN

        1 tacacggaaa tgggttaacc atacccaaag tacgggtatg cgggtcctcc tagggccccc
       61 ccggcaggtc gagggagctg gaattcgtga atccgtgagt acacggaaat cgcggcttga
      121 acgtctttag tgaccttcgg agccgaaatt tgggcgtgcc ccacgaagga aggcgggggc
      181 ggtgttgggc cgccgccccc tttatcccac ggtctgatag gatgcttgcg agggca
//
LOCUS       Equine                   355 bp    RNA     linear   VRL 20-FEB-2016
DEFINITION  Pegivirus isolate Ou14-5/SZ/China NS3 gene, partial cds.
TITLE       Pegivirus isolate Ou14-5/SZ/China NS3 gene, partial cds.
KEYWORDS    .
SOURCE      Equine pegivirus
  ORGANISM  Equine pegivirus
            Viruses; ssRNA viruses; ssRNA positive-strand viruses, no DNA
            stage; Flaviviridae; Pegivirus; unclassified Pegivirus.
REFERENCE   1  (bases 1 to 355)
  AUTHORS   Gang,L., Dong,H., Zengchao,W., Shudan,O. and Shoujun,L.
  TITLE     Equine pegivirus infection in domestic horse, China
  JOURNAL   Unpublished
REFERENCE   2  (bases 1 to 355)
  AUTHORS   Gang,L., Dong,H., Zengchao,W., Shudan,O. and Shoujun,L.
  TITLE     Direct Submission
  JOURNAL   Submitted (20-FEB-2016) College of Veterinary Medicine, South China
            Agricultural University, 483 Wushan Road, Guangzhou, China,
            Guangzhou, Guangdong 510000, People's Republic of China
COMMENT     Bankit Comment: LocalID:Equine.
            Bankit Comment: BankIt1895546.
            
            ##Assembly-Data-START##
            Sequencing Technology :: Sanger dideoxy sequencing
            ##Assembly-Data-END##
FEATURES             Location/Qualifiers
     source          1..355
                     /organism="Equine pegivirus"
                     /mol_type="genomic RNA"
                     /strain="Ou14-5/SZ/China"
                     /db_xref="taxon:1463813"
                     /country="China"
                     /collection_date="2014"
     CDS             <1..>355
                     /codon_start=1
                     /product="RNA-dependent RNA polymerase"
                     /translation="GARSAWVMRRDGGLAHGELSPVNEVRLDVSGRVRAFRGASGSPV
                     MCDQGHVVGMMVSVLHRGPDAFAVRYVEPWKALPADVQSPLSPLSPPPVPAMGAYEER
                     SLFVPTGSGKSTLVPA"
ORIGIN

        1 ggagcccgga gcgcatgggt aatgcgtcgt gatgggggcc ttgcacatgg ggagctgtca
       61 ccagtgaatg aagtcagatt ggatgtctct ggaagggtcc gtgctttccg cggggcttcc
      121 ggcagccctg tgatgtgtga ccaggggcac gtggtgggca tgatggtgtc ggtcctccac
      181 agagggcccg acgccttcgc tgtccgctat gttgagcctt ggaaggcttt gcctgcggat
      241 gtgcagagcc cattgtcccc cctttctcct cctccggtcc cagcaatggg tgcctacgag
      301 gaacggtcgc ttttcgtgcc gacggggtcc ggaaagtcca cccttgtccc tgcca
//
LOCUS       Equine                   355 bp    RNA     linear   VRL 20-FEB-2016
DEFINITION  Pegivirus isolate Ou14-14/SZ/China NS3 gene, partial cds.
TITLE       Pegivirus isolate Ou14-14/SZ/China NS3 gene, partial cds.
KEYWORDS    .
SOURCE      Equine pegivirus
  ORGANISM  Equine pegivirus
            Viruses; ssRNA viruses; ssRNA positive-strand viruses, no DNA
            stage; Flaviviridae; Pegivirus; unclassified Pegivirus.
REFERENCE   1  (bases 1 to 355)
  AUTHORS   Gang,L., Dong,H., Zengchao,W., Shudan,O. and Shoujun,L.
  TITLE     Equine pegivirus infection in domestic horse, China
  JOURNAL   Unpublished
REFERENCE   2  (bases 1 to 355)
  AUTHORS   Gang,L., Dong,H., Zengchao,W., Shudan,O. and Shoujun,L.
  TITLE     Direct Submission
  JOURNAL   Submitted (20-FEB-2016) College of Veterinary Medicine, South China
            Agricultural University, 483 Wushan Road, Guangzhou, China,
            Guangzhou, Guangdong 510000, People's Republic of China
COMMENT     Bankit Comment: LocalID:Equine.
            Bankit Comment: BankIt1895550.
            
            ##Assembly-Data-START##
            Sequencing Technology :: Sanger dideoxy sequencing
            ##Assembly-Data-END##
FEATURES             Location/Qualifiers
     source          1..355
                     /organism="Equine pegivirus"
                     /mol_type="genomic RNA"
                     /strain="Ou14-14/SZ/China"
                     /db_xref="taxon:1463813"
                     /country="China"
                     /collection_date="2014"
     CDS             <1..>355
                     /codon_start=1
                     /product="RNA-dependent RNA polymerase"
                     /translation="GARSAWVMRRDGGLAHGELSPVNEVRLDVSGRVRAFRGASGSPV
                     MCDQGHVVGMMVSVLHRGPDAFAVRYVEPWKALPADVQSPLSPLSPPPVPAMGAYEER
                     SLFVPTGSGKSTLVPA"
ORIGIN

        1 ggagcccgga gcgcatgggt aatgcgccgt gatgggggcc tagcacatgg agagttgtca
       61 ccagtgaatg aagtcagatt ggatgtctct ggaagggtcc gtgctttccg cggggcttcc
      121 ggcagccctg tgatgtgtga ccaggggcac gttgtgggca tgatggtatc tgtcctccat
      181 cggggaccag acgccttcgc tgtccgctac gttgagccct ggaaggcctt gcctgcggat
      241 gttcagagtc cattgtctcc tctttctcct cctcctgtcc cagcaatggg tgcttacgag
      301 gagaggtcgc ttttcgtgcc gacggggtcc ggaaagtcca cccttgtccc tgcca
//
